# Supplementary material for: 2-Deoxy-D-glucose couples mitochondrial DNA replication with mitochondrial fitness and promotes the selection of wild-type over mutant mitochondrial DNA
Source: Nat Commun. 2021 Dec 6;12:6997. doi: 10.1038/s41467-021-26829-0 (PMC8648849; doi:10.1038/s41467-021-26829-0)
Supplement: Supplementary file 4 — Source Data. [file 41467_2021_26829_MOESM4_ESM.zip]

Archive with 4 entries (3 files):
- __MACOSX/
- __MACOSX/._Source of data_NCOMMS-20-40547B.xlsx
- Source of data_Western blots_NCOMMS-20-40547B.pdf
- Source of data_NCOMMS-20-40547B AS Modified.xlsx
