# Supplementary material for: 2-Deoxy-D-glucose couples mitochondrial DNA replication with mitochondrial fitness and promotes the selection of wild-type over mutant mitochondrial DNA
Source: Nat Commun. 2021 Dec 6;12:6997. doi: 10.1038/s41467-021-26829-0 (PMC8648849; doi:10.1038/s41467-021-26829-0)
Supplement: Supplementary file 4 — Source Data. [file 41467_2021_26829_MOESM4_ESM.zip › Source of data_NCOMMS-20-40547B AS Modified.xlsx]

## Sheet: Guide
Tab Number	Content
1	Level of mtDNA heteroplasmy in A549, Myo.RD and Fibrobalsts harbouring m3243A>G mutation treated with Veh, 2DG or 5TG; Oxygen consumtion rate in mutant fibroblasts treated with Veh or 2DG (long term); OXPHOS subunits levels in mutant fibrobalsts after long term treatment with either Veh or 2DG/5TG
2	Level of mtDNA heteroplasmy in fibrobalsts harbouring m3243A>G mutation treated with several 2DG concentrations or an escalating dose regime.
3	Autophagic flux and and mtDNA replication in control and m3243A>G Fibroblasts treated with Veh or 2DG or 5TG; BrdU-DNA-IP in m3243A>G Fibroblasts treated with Veh or 2DG 48 hours
4	ATP and TMRM in control and mutant m3243A>G Fibroblasts treated with Veh, 2DG and 5TG for 48 hours; Autophagic flux and mtDNA synthesis in control fibroblasts with 2DG or 2DG and complex I inhibitor; mtDNA mutant load in A549 with 2DG, 2DG and Rot and 2DG and Oligomycin
5	The effect of glutamine restriction on mtDNA mutant load, OXPHOS subunits and mtDNA replication
6	Effects of glucose analogues on mutant load, glycolysis and Oxygen consumption, mtDNA copy number
7	Survival and growth rate in control and mutant fibrobalsts treated with Veh, 2DG up to 72 hours
8	Proportion of wild-type mtDNA replicating in P2 cells treated acutely with Veh or 2DG
9	Survival in controls and mutants in galactose medium
10	Level of mtDNA heteroplasmy in Fibrobalsts harbouring m3243A>G mutation treated with Veh, 2DG, 5TG or 2DG + Mannose
11	See main Figures 1 and 4

## Sheet: 1. Fig. 1
			Fig. 1a ( % mutant mtDNA)						Fig. 1b ( % mutant mtDNA)							Fig. 1c ( % mutant mtDNA)										Fig. 1d ( % mutant mtDNA)										Fig. 1d ( mutant mtDNA)
	Exp 1	Exp 2	Exp 3	Exp 4	Exp 5									Exp 1	Exp 2	Exp 3	Exp 4	Exp 5	Exp 6					Exp 1	Exp 2	Exp 3	Exp 4	Exp 5	Exp 6	Exp 7					Exp 1	Exp 2	Exp 3	Exp 4	Exp 5
week(s)	Vehicle							week(s)	Vehicle				week(s)	Vehicle									week(s)				Vehicle							week(s)	Vehicle
0	81.9	71.5	72.1	81.9	78			0	78.83				0	80	79	80.5	80	82	83				0	87.5	93	93.9	87	88.2	87	81.4				0	83.9	83.7	87	86	89
4	80.16	73.6	71.13	80.2	84.9			3	79.56				4	80.5		80	81	83	83				2	90.9	86.3	92.1	89			80				2
8	85.2	72.5	71.8333	85.2	83.9667			6	81				8	79	79	81	79	82	85				4	92	94	96.4	90.2	93.6	92.2	82.8				4	87.5	86.8	87.8	86.4	96.5
								9	79.2														week(s)				5TG							week(s)	2DG 10 mM
week(s)	2DG 10 mM												week(s)	5TG 10 mM									0	87.5	86.3	93.9	87	88.2	87	81.4				0	83.9	83.7	87	86	89
0	81.9	71.5	72.1	81.9	78			12	81.4				0	80	79	80.5	80	82	83
																							2	72	76	71	69			69.2				2
4	75.16	65.7	67.46	75.2	71								4	71.1		69.26	67.5	66	65
								week(s)	2DG 10 mM														4	54.5	53.5	58.4	60.9	56.2	50.3	60.5				4	77	79	76.3	80.5	77.5
8	64.03	63	52.3	64	65			0	78.83				8	63	63.06	51	50	49	45
								3	71.1																		Statistical analysis								Statistical analysis
	Statistical analysis													Statistical analysis
								6	60																	5TG 2 weeks		5TG 4 Weeks									2DG 4 weeks
		2DG 4 weeks		2DG 8 Weeks											5TG 4 weeks		5TG 8 Weeks									vs.		vs.									vs.
		vs.		vs.											vs.		vs.									Veh 2 weeks		Veh 4 weeks									Veh 4 weeks
		Veh 4 weeks		Veh 8 weeks				week(s)	Vehicle after 2DG treatment						Veh 4 weeks		Veh 8 weeks
								9	82.6																Mann Whitney test											Mann Whitney test
	Mann Whitney test													Mann Whitney test											P value	0.0079		0.0006								P value	0.0079
	P value	0.0952		0.0079				12	81					P value	0.0079		0.0022								P value summary	**		***								P value summary	**
	P value summary	ns		**										P value summary	**		**
						Fig. 1e ( % mutant mtDNA)												Fig. 1e ( % mutant mtDNA)														Fig. 1f ( % mutant mtDNA)												Fig. 1f ( % mutant mtDNA)
	Exp 1	Exp 2	Exp 3	Exp 4	Exp 5	Exp 6	Exp 7	Exp 8	Exp 9	Exp 10	Exp 11	Exp 12				Exp 1	Exp 2	Exp 3	Exp 4	Exp 5	Exp 6	Exp 7	Exp 8	Exp 9						Exp 1	Exp 2	Exp 3	Exp 4	Exp 5	Exp 6	Exp 7	Exp8					Exp 1	Exp 2	Exp 3	Exp 4	Exp 5	Exp 6
week(s)						Vehicle									week(s)					Vehicle									week(s)	Vehicle											week(s)	Vehicle
0	94.3	96.4	96.6	94.3	94.1	86	92.4	93.5	92.4	94	98.8	96.5			0	98.8	96.5	96.7333	99	99	82.2	92.4	91.8	91.4					0	89.4667	77.7	84.9	97.4	83.5	89.4	93	89.86				0	89.4667	77.7	97.4	83.5	93	89.86
2					93		92.8				99	99			2	99	99	98.8				92.8
4	96.3		99		95		94.5	94.5	92.8	91.4	99	99			4	99	99		99	99		94.5	90.3	89.5					2		91.4		99	83.5	98.4	93.7	87				2		91.4	99	83.5	93.7	87
8	94.3	98.3	99	95.9	94.1	93.6	93.1	91	94.5	94					8			98			82.2	93.1	90.3	89.5					4	99	98.13	86.86	99			93	88				4	99	98.13	99		93	88
week(s)						2DG 10 mM																							week(s)	2DG 10 mM											week(s)	5TG
0	94.3	96.4	96.6	94.3	94.1	86	92.4	93.5	92.4	94	98.8	96.5			week(s)					5TG 10 mM									0	89.4667	77.7	84.9	97.4	83.5	99	93	89.86				0	83.5	93.2	89.4667	91.8	91.4	94
2					86		84.5				82.5	85.8			0	98.8	96.5	96.7333	99	99	82	92.4	91.8	91.4
4	80.2		79.6		76.4		76	87	85.4	85.9	79.6	82.4			2	84.2	86	84.2				79.4							2		69.9		78.7	52.4333	71.6	80.3	64.3				2	56.3	55.7	46.5	47.4	69.5	50.9
															4	76.3	82.6		87.1	86.06		53.3	58.3	70.8
8	78.1	79.3	77.2	79.05	49.7	58.8	63	67	76.2	76.4																			4	62.76	56.566	25.4	63.3			63	41.1				4	40.23	35.4	39		53	49.5
															8			55			61.4	43.2	39.9	44.9
						Statistical analysis														Statistical analysis										Statistical analysis												Statistical analysis
					2DG 2 weeks		2DG 4 weeks		2DG 8 Weeks										5TG 2 weeks		5TG 4 Weeks		5TG 8 Weeks										2DG 2 weeks		2DG 4 weeks										5TG 2 weeks		5TG 4 Weeks
					vs.		vs.		vs.										vs.		vs.		vs.										vs.		vs.										vs.		vs.
					Veh 2 weeks		Veh 4 weeks		Veh 8 weeks										Veh 2 weeks		Veh 4 weeks		Veh 8 weeks										Veh 2 weeks		Veh 4 weeks										Veh 2 weeks		Veh 4 weeks
			Mann Whitney test															Mann Whitney test														Mann Whitney test												Mann Whitney test
			P value		0.0286		4.1e-05		1.1e-05									P value	0.0286		0.0006		0.0079									P value	0.0022		0.0022									P value	0.0022		0.0079
			P value summary		*		***		***									P value summary	*		***		**									P value summary	**		**									P value summary	**		**
				Fig. 1i (O2 Consumption)
	Controls basal	Controls Maximal	P1 basal	P1 Maximal	P1 + 2DG basal	P1 + 2DG Maximal	P2 basal	P2 Maximal	P2 + 2DG basal	P2 + 2DG Maximal
Exp 1	1	1.8283	0.223864	0.271801	0.891782	1.25858
Exp 2	1	2.15	0.0872112	0.0743242	0.941874	1.41177
Exp 3	1		0.244628	0.158137	0.929653	0.792306
Exp 4	1	2.5276	0.212704	0.204337	0.610048	0.924777
															Fig. 1j ( % mutant mtDNA)
Exp 1	1	2					0.111791	0.314509	0.994806	1.21397
Exp 2	1	2.78604					0.322682	0.514509	0.912154	1.11968
Exp 3	1	1.74887					0.151129	0.150162	0.840915	0.980499					P1		P2
														week(s)	Vehicle		Vehicle		week(s)
														0	93		89.2		0
				Statistical analysis
														2	92.47		87.7		2
			P1 2DG basal		P1 2DG Maximal		P2 2DG basal		P2 2DG Maximal					6	93.53		90.68		4
			vs.		vs.		vs.		vs.
			P1 Veh basal		P1 Veh Maximan		P2 Veh basal		P2 Veh Maximan					week(s)	2DG 10 mM		2DG 10 mM		week(s)
														0	93		89.22		0
		Unpaired t test with Welch's correction
		P value	0.0014		0.0055		0.0014		0.0057					2	88		61.1		2
		P value summary	**		**		**		**
														6	74		42.8		4
														week(s)	5TG 10 mM		5TG 10 mM		week(s)
														0	93		89.22		0
														2	88		59.5		2
														6	66		39.21		4

## Sheet: 2. Fig. 2
		Fig. 2a ( % mutant mtDNA)				Fig. 2b ( % mutant mtDNA)								Fig 2c (Heterplasmy shift rate)
													A549	MyoRD	Fibroblasts	A549 Oligo
	week(s)	Vehicle				week(s)	Vehicle						-0.146695	-0.504184	-1.0183	0.195836
	0	93.5				0	86.6333						-0.054648	-0.440182	-0.924047	0.240736
													-0.105351	-0.737089	-0.741507	0.257628
	2	93.5				2	85.05						-0.146876	-0.444134	-1.0125	0.288274
													-0.129589	-0.608362	-0.513618
	4	90.75				4	82.8667						-0.0990886	-0.614459	-0.588066
													-0.0987667	-0.286294	-1.24775
	week(s)	2DG 10 mM				6	82.8						-0.176251	-0.1844	-1.14046
	0	93.5				week(s)	2DG 0.5 mM						-0.165616	-0.139616	-1.1606
						0	86.6333						-0.194544	-0.201107	-0.6449
	2	53.7											-0.241909	-0.107769	-0.503108
						2	80.8						-0.167962	-0.520004	-0.191814
	4	46.67													-0.339286
	week(s)	2DG 1 mM				4	66.4								-0.421935
	0	93.5													-0.228047
						6	53.2667								-0.347676
	2	88				week(s)	2DG 0.1>0.25>0.5 mM								-0.290879
						0	86.6333								-0.258742
	4	62													-0.200681
	week(s)	2DG 0.5 mM				2	78								-0.210022
	0	93.5													-0.461394
						4	65.2333								-0.133225
	2	88.9													-0.359481
						6	49.8								-0.330081
	4	69.25													-0.293447
	week(s)	2DG 0.1 mM													-0.38518
	0	93.5													-0.480849
															-0.600857
	2	93.2													-0.637977
															-0.219487
	4	87.05													-0.217612
															-0.43139
															-0.484548
															-0.361358
															-0.1971
															-0.1391
															-0.7629
															-0.8084
														Statistical analysis
													One sample test	One sample test	Wilcoxon test	One sample test
												P value	8.3e-07	3.90E-0.5	7.276e-12	0.001
												P value summary	***	***	***	**

## Sheet: 3. Fig. 3
							Fig. 3a (LC3BII a.u.)														Fig. 3b (% mtDNA replication inhibited cells)
		Controls Veh	Controls Veh + CLQ	Controls 2DG	Controls 2DG + CLQ	P1 Veh	P1 Veh + CLQ	P1 2DG	P1 2DG+ CLQ	P2 Veh	P2 Veh + CLQ	P2 2DG	P2 +2DG + CLQ				Controls Veh	P1 Vehicle	P2 Vehicle		Control 2DG	P1 2DG	P2 2DG		Control 5TG	P1 5TG	P2 5TG
	Exp 1	0.02	1	0.04	0.73	0	1	0	0.05	0	1	0.04	0.59			Exp 1	3.8	0	0		0	100	54		0	61	12.1951
	Exp 2	0.01	1	0.05	0.89	0.01	1	0.02	0.17	0.01	1	0.02	0.72			Exp 2	0	0	0		0	100	39.66		0	38.36	28.95
	Exp 3	0.01	1	0.03	1.14	0.01	1	0	0.11	0	1	0.02	0.31			Exp 3	0	0	0		2.08	97.83	42.86		0	45	22.62
	Exp 4	0.12	1	0.06	1.25	0.01	1	0.01	0.15	0.01	1	0.01	0.51			Exp 4	0	0	0		4.84	90	49.26		0	62	27
	Exp 5	0.02	1	0.04	0.74	0.01	1	0.01	0.18							Exp 5	0	0	0		0	96	50		0	60	40
																Exp 6	0	0	0		0	97	62.5		0	62	27
																Exp 7	0	0	0		0	100	42.04
																Exp 8	0	0	0		0	97	86.36
						Statistical analysis										Exp 9	0	0	0		0	100	48.28
							Controls 2DG + CLQ	P1 2DG + CLQ	P2 2DG + CLQ							Exp 10	0	0	0		0	100	65.38
							vs.	vs.	vs.							Exp 11	0	0	0		0	100	70
							Controls Veh + CLQ	P1 Veh + CLQ	P2 Veh + CLQ							Exp 12	0	0	0		0	100	47.01
																Exp 13					0	82.28
						Unpaired t test with Welch's correction										Exp 14					0	80
						P value	0.66	3e-06	0.0122							Exp 15					0	74.49
						P value summary	ns	***	*
																				Statistical analysis
																				Controls Veh	Controls 2DG	Controls 5TG	P1 Veh	P2 Veh
																				vs.	vs.	vs.	vs.	vs.
																				Controls 2DG or 5TG	P1 2DG or P2 2DG	P1 5TG or P2 5TG	P1 2DG or P1 5TG	P2 2DG or P2 5TG
																			One-way ANOVA (Tukey's multiple comparisons test)
		Fig. 3d (BrdU foci per cell)				Fig. 3e (BrdU-DNA labelled- IP)													P value	> 0.9999	<0.000001	<0.000001	<0.000001	<0.000001
																			P value summary	ns	***	***	***	***
							Mutant		Wild-type
		2DG treated 48h	2DG treated 4 weeks				Vehicle	2DG	Vehicle	2DG
		320.308	660			Exp 1	72.1	22.9	27.8	77.1
		83.0769	987.692			Exp 2	79.8	39.8	20.2	60.2
		55.3846	2196.92			Exp 3	78.2	22	21.8	78
		64.6154	2003.08			Exp 4	82.2	43.7	17.8	56.3
		32.3077	544.615
		96.9231	743.077			mean	78.075	32.1	21.9	67.9
		180	1329.23
		27.6923	636.923
		27.6923	876.923					Statistical analysis
			2118.46						Wild-type Veh IP
			503.077						vs.
			913.846						Wild-type 2DG IP
			775.385
			747.692					Unpaired t test with Welch's correction
			913.846					P value	**
			1449.23					P value summary	0.0018
			1070.77
			476.923
			1490.77

## Sheet: 4. Fig. 4
								Fig. 4a (ATP level a.u.)														Fig. 4b (% depolirized cells)
				Control Veh	P1 Veh	P2 Veh	Control + Oligo	P1 + Oligo	P2 + oligo	Control + 2DG	P1 + 2DG	P2 + 2DG	Control + 2DG + Oligo	P1 + 2DG+ oligo	P2 +2DG + Oligo			Control Veh	P1 Veh	P2 Veh	Control + Oligo	P1 + Oligo	P2 + oligo	Control + 2DG	P1 + 2DG	P2 + 2DG	Control + 5TG	P1 + 5TG	P2 +5TG	Control + FCCP
			Exp 1	1	0.74	0.91	0.95	0.87	0.81	0.72	0.21	0.27	0.28	0.15	0.19		Exp 1	4.2	3.1	6.5	3.9	25.4	22.4	8.5	33.9	14.5	3.4	20.9	8	96.6
			Exp 2	1	0.89	0.8	1.01	1.1	0.81	0.73	0.16	0.32	0.25	0.13	0.25		Exp 2	2.1	5.7	6.6	11.6	25.7	25.3	2.9	31.3	10.2	3.3	17.9	8	98.1
			Exp 3	1	0.88	0.76	0.93	0.9	0.74	0.62	0.15	0.31	0.23	0.12	0.19		Exp 3	2.2	3.9	5.8	3.7	23.4	29.5	3.6	24.8	14.5	4.5	16.8	11.1	98.7
			Exp 4	1	0.76		0.88	0.84		0.57	0.15		0.2	0.13			Exp 4	3	3.5	3.4	6.4	39.3	24.1	5	23.2	16.7				98.7
																	Exp 5	2.4	5.3	4.3	3.5	23.1	25.8	3.6	33.1	12.3				98.7
																	Exp 6	2.7	5.4	4	4.7	33.7	16.2	4.3	22	10.9
																	Exp7	2.7	5.7		3.6	17.2		4.8	31.6
							Statistical analysis														Statistical analysis
							Control/P1/ P2 Veh	Control 2DG	Control 2DG	P1 2DG	P2 2DG										Control Veh	Control Veh	Control Veh	P1 Veh/P2 Veh	P1 Veh	P1 Veh	P2 Veh	P2 Veh
							vs.	vs.	vs.	vs.	vs.										vs.	vs.	vs.	vs.	vs.	vs.	vs.	vs.
							Control/P1/ P2 2DG	P1 or P2 2DG	Control 2DG + Oligo	P1 2DG + Oligo	P2 2DG + Oligo										Control Oligo	Control 2DG	Control 5TG	P1 Oligo/P2 Oligo	P1 2DG	P1 5TG	P2 2DG	P2 5TG
						One way ANOVA (Tukey's multiple comparisons test)														One way ANOVA (Tukey's multiple comparisons test)
						P value	<0.000001	<0.000001	<0.000001	0.5867	0.1885									P value	0.0942	0.2868	0.886	<0.000001	<0.000001	0.0032	0.0009	0.2631
						P value summary	***	***	***	ns	ns									P value summary	ns	ns	ns	***	***	**	***	ns
			Fig. 4d (% mtDNA replication inhibited cells)								Fig. 4e (LC3II levels a.u.)											Fig. 4f ( % mutant mtDNA)					Fig. 4g ( % mutant mtDNA)
			Controls Veh	Controls 2DG	Controls 2DG+ Rot	Controls + Rot					Control Veh	Control Veh + CLQ	Control 2DG	Control 2DG+ CLQ	Control 2DG+ Rot	Control 2DG+ Rot + CLQ	Control + Rot	Control + Rot + CLQ
		Exp 1	0	0	100	0				Exp 1	0.12	1	0.04	0.67	0.01	0.04	0.01	0.6			days	A549 Veh	A549 2DG + Rot	A549 2DG		days	A549 Veh	A549 2DG + Rot	A549 2DG
		Exp 2	0	0	95	0				Exp 2	0	1	0.01	1	0.02	0.01	0.01	0.46			0	72.1	72.1	72.1		0	72.1	72.1	72.1
		Exp 3	0	2.08	90	0				Exp 3	0.12	1	0.04	0.74	0.01	0.06	0.02	0.74			7	71.8333	71.4667	68.7667		7	71.8333	71.8333	71.8333
		Exp 4	3.8	4.84	90	0															14	71	71.5333	70.8333		14	71	71	71
																					21	71.2333	74.7667	68.7333		21	71.2333	71.2333	71.2333
																					28	71.1333	73.4667	67.4667		28	71.1333	71.1333	71.1333
		Statistical analysis											Statistical analysis								35	70.6667	73.8	65.4333		35	70.6667	70.6667	70.6667
																					42	69.6333	74.5	63.5		42	69.6333	69.6333	69.6333
																					49	70.0667	76.3333	64.2333		49	70.0667	70.0667	70.0667
			Control Veh	Control Veh	Control Veh	Control 2DG	Control 2DG	Control 2DG + Rot					Control Veh +CLQ	Control Veh +CLQ	Control 2DG + Rot + CLQ	Control Veh +CLQ					56	71.8333	77.3333	62.3333		56	71.8333	71.8333	71.8333
			vs.	vs.	vs.	vs.	vs.	vs.					vs.	vs.	vs.	vs.					63	73.6	81.8	62		63	73.6	73.6	73.6
			Control 2DG	Control 2DG + Rot	Control Rot	Control 2DG + Rot	Control Rot	Control Rot					Control 2DG+ CLQ	Control 2DG + Rot + CLQ	Control Rot + CLQ	Control Rot +CLQ					70	72.8		64.1333		70	72.8	72.8	72.8
																					77	72.8	83.9	61.7667		77	72.8	72.8	72.8
		One way ANOVA (Tukey's multiple comparisons test)										One way ANOVA (Tukey's multiple comparisons test)									84	67.5333	87.1333	59.8333		84	67	67	67
		P value	0.9787	<0.000001	0.9628	<0.000001	0.8211	<0.000001				P value	0.1403	<0.000001	<0.000001	0.0005					91	69.4667	84.3667	58.4667		91		71.2333	64.9
		P value summary	ns	***	ns	***	ns	***				P value summary	ns	***	***	***					98	70.6333		59.6		98		75.9	64.4
																					105	70.9333	83.4	63.6333		105		79.5333	62.8333
																					112	72	85.7	63.5
									Fig. 4h ( % mutant mtDNA)
								Exp 1	Exp 2	Exp 3	Exp 4
							week(s)	Vehicle
							0	79.6	80.5	81.9	78.3
							4	78.8	80.5333	80.1667	77
							8	83	76	81	83
							week(s)	Oligomycin
							0	79.6	80.5	81.9	78.3
							4	92	94.8	90.1	91.5
							8	95.9	95.6	97.1	98
								Statistical analysis
										Oligo 4 weeks	Oligo 8 weeks
										vs.	vs.
										Veh 4 weeks	Veh 8 weeks
									Mann Whitney test
									P value	0.0286	0.0286
									P value summary	*	*

## Sheet: 5. Fig. 6
		Fig. 6a ( % mutant mtDNA)
										Fig. 6d (BrdU foci per cell)
		Exp 1	Exp 2	Exp 3
	week(s)		Vehicle							LG -Gln 48h	LG -Gln 4 weeks
	0	82	82.4	81						122.5	332.5
										131.25	258.125
	2	81.6	82	81.4						98.4375	955.938
										37.1875	367.5
	4	86.4	90	81						113.75	951.562
										118.125	351.562
	8	89								78.75	315
											732.812
	week(s)		2DG 10 mM								179.375
	0	82	82.4								161.875
											923.125
	2	67	68								367.5
	4	53	56
	8	31
	week(s)		HG -Gln
	0	82	82.4
	2	75
	4	69	75
	8	62
	week(s)		LG -Gln
	0	82	82.4	81
	2	70	66
	4	57	61	49
	8	40

## Sheet: 6. Supplementary Fig. 1
	Supplementary Fig. 1a ( % mutant mtDNA)											Supplementary Fig. 1b ( ECAR & OCR)												Supplementary Fig. 1c ( % mutant mtDNA)								Supplementary Fig.1e (mtDNA copy number)
											ECAR						OCR
		Exp 1	Exp 2						A549	A549 2DG	A549 5TG	Myo.RD Veh	Myo.RD 2DG	Myo.RD 5TG		A549	A549 2DG	A549 Comp B	Myo.RD Veh	Myo.RD 2DG	Myo.RD 5TG				week(s)	Vehicle
								Exp 1	1	0.553928	0.292854	1	0.227966	0.350794	Exp 1	1	1.65471	1.55993	1	1.80085	2.58765				0	97							Vehicle	2DG 48h	2DG 4 weeks
	week(s)	+ Glucose						Exp 2	1	0.37798	0.242628	1	0.261599	0.20413	Exp 2	1	1.68058	1.48304	1	1.57847	2.12352											Exp 1 ( P1)	1	1.55142
	0	74.33	72					Exp 3	1	0.379764	0.357328	1	0.322707	0.200492	Exp 3	1	1.31248	1.81359	1	1.85397	1.8189				2	97						Exp 2 ( P2)	1	1.76775
																																Exp 1 ( P1)	1	1	1.20995
	1	76.0333	76.0333																						4	100						Exp 2 ( P2)	1	1.28975	0.988464
																																Exp 3 ( P2)	1	0.909021	1.03055
	2	76.2667	75																						week(s)	2DG 10 mM
												Statistical analysis													0	97
	3	77.7	76																															Statistical analysis
		- Glucose										A549 Veh	A549 Veh	MyoRD	MyoRD	A549 Veh	A549 Veh	MyoRD Veh	MyoRD Veh						2	89
												vs.	vs.	vs.	vs.	vs.	vs.	vs.	vs.														P1/P2 Veh	P1/P2 Veh
	0	74.33	72									A549 2DG ECAR	A549 5TG ECAR	Myo.RD 2DG ECAR	Myo.RD 5TG ECAR	A549 2DG OCR	A549 5TG OCR	MyoRD 2DG OCR	MyoRD 5TG OCR						4	78							vs.	vs.
																									week(s)	5TG 10 mM							P1/P2 2DG 48 h	P1/P2 2DG 4 weeks
	1	74.8	74								One-way ANOVA (Tukey's multiple comparisons test)														0	97
											P value	0.000123	3.4e-05	1e-05	8e-06	0.0087	0.0049	0.0156	0.0017													One-way ANOVA (Dunnett's multiple comparisons test)
	2	74.3	74								P value summary	***	***	***	***	**	**	*	**						2	79						P value	0.1213	0.8729
																																P value summary	ns	ns
	3	79.3	78																						4	47

## Sheet: 7. Supplementary Fig. 2
			Supplementary Fig. 2a ( LDH release)											Supplementary Fig 2c (Growth curve)
		Control Veh	Control 2DG	Control Triton	P2 Veh	P2 2DG	P2 Triton					time (hours)	C1 Veh	C1 Veh	C1 2DG		P1 Veh	P1 Veh	P1 2DG		P2 Veh	P2 Veh	P2 2DG
	Exp 1	0	-0.130328		-0.0923721	-0.123816						0	4.61447	5.94497			10.598	11.4431			6.82302	5.95783
	Exp 2	0	0.331905	2.58531	-0.0202198	-0.156656	2.67724					1	9.51918	11.2356			13.2897	14.8219			8.33641	7.23514
	Exp 3	0	-0.133086	3.08805	0.115263	0.216804	3.41855					2	14.1635	17.3683			15.093	19.0901			9.89827	9.24473
												3	16.9246	19.9442			16.8893	20.8167			11.9411	11.0029
												4	17.4795	21.1005			18.878	21.6557			14.2203	12.5084
												5	19.5565	22.5234			21.9506	24.2489			16.0329	14.5005
												6	20.7463	23.105			24.5647	27.8223			18.0622	16.6865
												7	21.2416	23.8739			27.4729	29.0338			19.9747	18.1877
												8	21.9597	24.3951			28.592	31.0628			21.8729	19.6914
												9	22.1649	25.0718			30.6506	32.7819			22.1507	20.392
												10	22.9206	26.3556			30.8548	33.1953			23.631	21.6085
												11	23.0576	26.8855			32.4597	33.9402			24.3567	22.0272
												12	23.7704	27.1978			32.8274	35.3907			24.8945	22.1801
												13	24.3289	27.8769			33.1104	35.1605			25.3202	23.092
												14	24.6573	28.4057			34.1089	35.0204			25.4719	23.3319
												15	25.3968	29.495			34.3504	36.6716			26.0574	23.6528
												16	26.2664	29.8845			34.5664	36.3061			26.8712	24.1127
												17	26.5395	30.9263			35.5775	36.5999			27.1957	24.4172
												18	27.3998	31.4022			36.3813	36.8895			27.1462	24.6129
												19	28.0327	31.6886			36.5584	37.9443			28.0249	25.2071
												20	28.0081	31.8092			36.8832	38.1368			28.1059	25.3924
												21	28.5446	32.1943			36.764	38.9376			28.6832	25.9367
												22	28.5471	32.8622			37.5601	39.2291			28.9678	26.2821
												23	28.9358	33.2128			37.4213	41.1171			29.1146	26.5718
												24	29.4039	33.4834			37.9352	39.6542			29.5149	26.6249
												25	29.6413	33.3776			36.5455	40.1005			29.4587	26.3005
												26	30.052	33.1814			37.8931	39.4011			29.1508	26.6652
												27	29.8922	33.1811			37.6399	40.3284			29.2427	26.3803
												28	32.1245	37.3098			37.616	40.703			30.1542	28.7042
												29	30.9821	34.5786			38.1658	40.1468			29.7736	27.22
												30	30.193	34.6187			38.2386	40.2377			29.4817	27.1453
												31	30.8614	35.0123			38.476	41.1367			29.7118	27.5967
												32	31.606	35.2335			38.3104	41.0649			30.0479	28.2556
												33	31.91	35.762			39.3347	41.1569			30.8875	29.1161
												34	32.7389	36.1221			39.4031	43.3361			31.835	29.6567
												35	33.0531	37.4875			39.9314	41.691			32.6018	30.179
												36	33.657	37.8854			40.4155	43.0606			34.0438	31.806
												37	35.0426	39.2174			41.9019	44.1227			34.5958	32.1424
												38	35.7477	39.8691			42.0259	44.5699			35.3475	32.8052
												39	36.5762	40.7969			42.7668	45.3657			36.2792	33.468
												40	36.8993	40.9209			44.4837	46.3073			36.8309	33.762
												41	37.1145	41.7113			44.641	46.1978			37.1595	33.893
												42	37.8695	42.8766			45.7183	47.7398			37.2393	34.5783
												43	38.1664	43.173			45.0343	48.4753			37.4166	35.0579
												44	39.5701	43.6494			45.9287	48.502			38.1076	35.7485
												45	39.9639	44.7105			46.3033	49.679			38.9347	36.9567
												46	40.1926	44.6008			47.2656	50.2463			39.8605	37.3874
												47	41.6842	45.4219			47.9877	51.0117			41.0339	38.116
												48	41.9969	46.9533			48.8819	50.9499			42.0702	39.4248
												49	42.2067	47.4283			49.2398	53.1498			43.2132	40.7329
												50	43.4678	48.4511			50.5491	52.5201			44.4101	41.6098
												51	44.8728	48.9092			50.246	54.2628			45.4666	42.9176
												52	48.7886	55.1969			50.296	52.4454			48.5419	47.2021
												53	46.643	53.1811			54.1814	57.4899			48.9738	45.7535
												54	47.7963	52.3525			54.6805	57.1846			49.6073	46.3472
												55	48.2417	53.2406			54.4929	57.5267			50.3713	47.1304
												56	49.033	54.1877			55.6688	58.2012			51.245	47.8805
												57	49.7176	55.3739			55.0491	59.2772			52.2632	49.0399
												58	51.1395	56.1231			57.5805	60.7385			52.6964	49.6028
												59	51.123	56.8833			58.2863	60.4868			54.2376	50.2947
												60	52.7239	57.6724			57.6819	61.5301			54.4935	51.1949
												61	53.3379	58.5382			58.6601	61.2476			55.3626	52.1013
												62	54.6075	59.0335			59.2443	62.2761			56.1263	52.7279
												63	55.1099	59.3657			59.2506	63.639			56.8822	53.5227
												64	63.6363	61.5832			60.9922	69.6326			58.7637	55.9837
												65	64.2109	63.5991			60.2777	70.8972			59.7522	56.4649
												66	65.0885	64.1528			62.7118	70.9552			60.5557	57.4035
												67	66.9076	65.5148			63.7168	71.5127			61.6801	57.7997
												68	66.9016	66.1186			63.1034	71.3405			62.2327	58.6115
												69	68.4591	67.5364			63.9474	71.911			63.3291	58.3233
												70	69.1542	67.9569			64.6477		71.6839		64.39		59.7164
												71	71.7187	70.7386			63.7128		72.6302		62.8107		55.0162
												72	69.2719		69.0992		60.177		68.2679		61.9073		54.447
												73	70.9783		73.1227		62.1617		68.9155		64.8739		54.9879
												74	70.2454		75.5316		64.7194		68.4636		65.8657		53.2327
												75	74.0145		77.4461		68.0614		68.2109		67.9831		53.6949
												76	75.3363		78.8252		69.8915		67.3889		69.5338		53.6888
												77	76.9334		78.9173		72.4754		69.2425		70.4416		53.285
												78	77.0217		79.2006		74.2098		67.3994		71.0739		53.5789
												79	77.5167		79.2006		74.1		69.355		72.0956		53.4259
												80	78.1723		79.9629		76.085		68.6595		73.3166		53.1215
												81	78.5498		78.9519		76.0106		68.4616		74.5162		53.1514
												82	80.0845		78.7586		76.3792		67.2233		74.8164		52.224
												83	80.6704		78.711		79.2904		67.6689		75.949		52.4392
												84	81.2749		77.5		79.6943		68.0884		76.6848		51.5403
												85	81.8232		77.711		79.25		67.5845		78.3317		51.0465
												86	82.8701		77.384		80.5923		66.8406		78.6928		51.2244
												87	83.0934		77.4684		80.4107		65.8484		79.2029		50.5496
												88	84.6509		77.2945		81.1386		66.1712		79.1549		50.2085
												89	85.1322		77.0633		81.4873		65.4629		79.3098		49.3171
												90	85.0174		75.4272		81.2323		65.6103		79.5239		50.0576
												91	84.8013		76.2487		81.5425		66.4613		80.5795		49.366
												92	86.2062		75.693		82.4758		64.6337		79.9223		48.9866
												93	86.4794		76.3731		81.7879		65.217		80.3239		52.6654
												94	91.9387		76		80.3324		66.486		83.8054		53.2516
												95	93.8819		77.3		81.419		66.0031		85.5299		50.104
												96	89.3073		77.2321		86.1829		67.9241		83.5521		48.6176
												97	88.9805		75.6581		85.4471		68.2971		83.8536		48.7387
												98	89.0766		75.0879		85.3153		66.9484		84.4545		48.3578
												99	89.2727		75.247		85.2515		66.7425		84.968		53.0514
												100	90.4405		75.3534		85.2194		65.664		86.7807		48.2387
												101	90.724		75.7618		85.4759		65.7528		85.7798		47.411
												102	91.2355		73.8428		85.5466		64.3557		86.8612		47.1885
												103	90.4505		72.3708		86.3451		64.7702		87.3067		47.7208
												104	91.2889		73.3299		85.8263		63.6147		89.0126		47.9497
												105	92.4089		72.8472		85.1265		64.076		89.7153		48.0467
												106	92.8777		72.5842		88.0851		62.8499		90.4566		47.5784
												107	93.2999		72.7882		88.4963		63.1132		91.0914		47.656
												108	94.5367		71.3401		87.8182		61.9586		91.8741		48.0134
												109	94.1712		70.3236		89.8336		63.3633		92.2118		48.6195
												110	95.1427		70.9384		91.1536		63.2103		93.1955		48.3655
												111	96.5077		70.9752		92.0455		63.5605		93.8083		49.2151
												112	96.7341		70.3869		93.7139		63.9517		94.6263		48.6183
												113	97.3701		70.5213		93.6082		63.9674		95.7092		48.668
												114	98.0772		70.3641		93.7344		64.3813		95.9169		48.6148
												115	97.4646		69.284		94.5447		64.6871		96.9053		48.3606
												116	98.8233		68.5422		96.5852		64.7033		98.1231		48.679
												117	99.3406		68.2938		94.3992		63.5138		98.5896		48.2342
												118	99.6445		68.1967		95.9565		63.5597		99.4961		48.6294
												119	100		68.5456		100		63.0572		100		48.6294

## Sheet: 8. Supplementary Fig. 3
	Supplementary Fig. 3f (% wild-type mtDNA replication in Input vs IP )
		Input		IP
		Vehicle	2DG	Vehicle	2DG
	Exp 2	19.8902	19.8711	20.1666	60.2268
	Exp 3	21.6304	21.7598	21.8045	78.0072
	Exp 4	16.4229	18.1371	17.7597	56.2873
			Statistical analysis
			Wild-type 2DG Input
			vs.
			Wild-type 2DG IP
			Unpaired t test with Welch's correction
			P value	*
			P value summary	0.019

## Sheet: 9. Supplementary Fig. 5
				Supplementary Fig. 2a (LDH release)
		Control 1 HG	Control 2 HG	Patient 1 HG	Patient 2 HG	Control 1 Gal	Control 2 Gal	Patient 1 Gal	Patient 2 Gal
	Exp 1	0	0	0	0	3.84139	2.90479	62.6588	22.0548
	Exp 2	0	0	0	0	-0.794224	-2.27273	37.1717	13.9216

[truncated: 2 more sheets: 10. Supplementary Fig. 7, 11. Supplementary Fig. 10]
